# Supplementary material for: Bioinformatics analysis combined with experiments to explore potential prognostic factors for pancreatic cancer
Source: Cancer Cell Int. 2020 Aug 8;20:382. doi: 10.1186/s12935-020-01474-7 (PMC7414559; doi:10.1186/s12935-020-01474-7)
Supplement: Supplementary file 1 — Additional file 1: Identification of differentlly expressed genes. [file 12935_2020_1474_MOESM1_ESM.xlsx]

## Sheet: Table S1
gene	logFC	P.Value	adj.P.Val
SDC1	2.17239	1.37633e-14	2.10027e-10
LAMB3	3.61097	1.94209e-14	2.10027e-10
TMPRSS4	4.55702	7.599e-14	5.47863e-10
SLC2A1	2.83272	1.13961e-13	6.16213e-10
ZG16B	3.59073	6.28235e-13	2.71762e-09
TRIM29	4.11981	1.00372e-12	3.61823e-09
S100P	6.3003	1.37608e-12	4.25189e-09
MET	2.19854	2.66344e-12	6.40084e-09
SMAGP	2.0739	5.28459e-12	1.143e-08
KRT19	4.27892	6.76262e-12	1.20456e-08
HK2	2.58778	7.23992e-12	1.20456e-08
ABHD17C	2.7696	1.06149e-11	1.5306e-08
NQO1	3.05601	1.34018e-11	1.70615e-08
SFN	3.53937	1.341e-11	1.70615e-08
MSLN	4.3006	1.95232e-11	2.34593e-08
TSPAN1	3.5815	2.3758e-11	2.55959e-08
SDR16C5	4.09043	2.64244e-11	2.55959e-08
SLPI	3.10564	2.66197e-11	2.55959e-08
LAMC2	3.54811	2.66465e-11	2.55959e-08
ITGA2	2.68493	2.72183e-11	2.55959e-08
BIK	2.28511	3.1677e-11	2.85476e-08
ANLN	2.56868	3.37279e-11	2.918e-08
ECT2	2.37288	4.56303e-11	3.65532e-08
SGPP2	2.5988	5.85753e-11	4.35224e-08
BLACAT1	2.22067	6.03667e-11	4.35224e-08
SLC6A14	4.66469	7.37743e-11	5.02138e-08
AGR2	3.59098	7.42911e-11	5.02138e-08
SERPINB5	3.45991	7.70488e-11	5.04997e-08
PHLDA2	2.79517	1.05725e-10	6.72569e-08
CEP55	2.0327	1.47585e-10	8.95457e-08
GPRC5A	3.89006	1.49043e-10	8.95457e-08
MST1R	2.83588	1.59585e-10	9.32421e-08
PLEK2	2.36228	1.8931e-10	1.03046e-07
IL1RN	2.26494	1.90569e-10	1.03046e-07
ARNTL2	2.37965	2.70587e-10	1.39346e-07
GJB2	3.52481	2.85808e-10	1.43762e-07
HS3ST1	2.7024	3.12955e-10	1.53839e-07
C19orf33	4.09943	3.24048e-10	1.55752e-07
C15orf48	2.39014	3.91534e-10	1.79303e-07
TMPRSS3	2.30337	3.97918e-10	1.79303e-07
IFI27	3.17339	5.5918e-10	2.4189e-07
IGFBP3	3.06049	6.25684e-10	2.55338e-07
CTSE	4.61023	6.44388e-10	2.55622e-07
KLK10	4.19032	8.32433e-10	3.21512e-07
CEACAM1	2.07456	1.05236e-09	3.81058e-07
PDK4	-2.60221	1.08989e-09	3.86445e-07
TPX2	2.21776	1.30933e-09	4.42492e-07
S100A6	2.52781	1.37923e-09	4.49472e-07
DLGAP5	2.13207	1.61279e-09	4.95178e-07
CAPN8	3.64999	1.64838e-09	4.95178e-07
FXYD3	2.53644	1.77493e-09	5.14418e-07
KRT7	2.74629	1.90764e-09	5.22778e-07
MLPH	2.5806	1.90945e-09	5.22778e-07
WFDC2	2.27003	2.01045e-09	5.3164e-07
CEACAM5	5.1206	2.11031e-09	5.34566e-07
DKK1	3.92673	2.12551e-09	5.34566e-07
TSPAN8	2.36655	2.20822e-09	5.39323e-07
AOC1	3.70605	2.26127e-09	5.39323e-07
UBE2T	2.02816	2.28991e-09	5.39323e-07
NMU	3.45897	2.31897e-09	5.39323e-07
VILL	2.98707	2.36366e-09	5.43868e-07
SLC4A11	2.06003	2.4229e-09	5.51629e-07
EPS8L3	3.1703	2.46282e-09	5.54879e-07
MT1M	-2.56738	2.67616e-09	5.90639e-07
AHNAK2	3.07464	2.72443e-09	5.95219e-07
FOXQ1	2.38544	3.03726e-09	6.50424e-07
OASL	2.03831	3.30457e-09	7.0073e-07
S100A11	2.14956	3.36635e-09	7.06901e-07
ID1	2.16592	3.43645e-09	7.07877e-07
CCNB1	2.11204	4.07122e-09	7.96153e-07
S100A14	2.57151	4.88298e-09	8.95033e-07
TOP2A	2.29769	4.97774e-09	9.04736e-07
ITGA3	2.17354	5.10633e-09	9.12766e-07
CDH3	2.54667	5.5319e-09	9.72761e-07
KCNN4	2.12795	6.26135e-09	1.05836e-06
BMP4	2.01298	6.31229e-09	1.05836e-06
CLDN18	4.88621	6.44305e-09	1.07197e-06
GCNT3	3.30844	9.05842e-09	1.44062e-06
MIA	2.91431	9.46591e-09	1.48896e-06
CD55	2.33105	1.01747e-08	1.54978e-06
MYRIP	-2.20264	1.13447e-08	1.67566e-06
MTMR11	2.706	1.15915e-08	1.694e-06
CORO2A	2.32612	1.21635e-08	1.7539e-06
MELK	2.01138	1.22856e-08	1.75763e-06
TMC5	2.70003	1.65098e-08	2.15115e-06
SFTA2	3.17104	1.79187e-08	2.29328e-06
COL11A1	3.75535	2.01856e-08	2.52367e-06
OAS1	2.39354	2.19661e-08	2.66913e-06
SHISA2	2.27093	2.31061e-08	2.79197e-06
SLC44A4	2.72843	2.36205e-08	2.83827e-06
CEACAM6	4.35063	2.5157e-08	2.97334e-06
ANKRD22	2.30345	2.72363e-08	3.15023e-06
CLIC3	2.38556	3.3496e-08	3.65901e-06
FUT3	2.06211	3.47142e-08	3.77304e-06
PLAC8	3.61469	3.49174e-08	3.77614e-06
MISP	2.12582	3.54343e-08	3.7941e-06
SLC16A10	-2.38073	3.62252e-08	3.82594e-06
EGLN3	2.39226	3.69908e-08	3.86509e-06
AFAP1-AS1	2.27945	3.97209e-08	4.07168e-06
CEMIP	2.59704	4.06666e-08	4.11018e-06
CRIP1	2.37713	4.42596e-08	4.35132e-06
LMO3	-2.07892	4.45408e-08	4.35915e-06
IGFL2	2.78179	4.95087e-08	4.68521e-06
AKAP7	-2.37761	4.97883e-08	4.68521e-06
C1orf106	2.13094	5.25049e-08	4.77527e-06
MT1G	-2.15091	5.25458e-08	4.77527e-06
ADORA2B	2.00401	5.43826e-08	4.88459e-06
PRR15	2.08286	5.57936e-08	4.91181e-06
CKS2	2.01903	5.75476e-08	4.99878e-06
BCAS1	2.14613	5.87015e-08	5.05838e-06
LEMD1	2.68647	6.11003e-08	5.20291e-06
GPX2	2.96492	6.35453e-08	5.28623e-06
FN1	2.3119	6.56819e-08	5.42227e-06
LY6E	2.44347	7.08055e-08	5.75734e-06
AOX1	-3.10877	7.53467e-08	6.03122e-06
MMP11	2.50926	7.58469e-08	6.03122e-06
CCL20	3.35163	1.00072e-07	7.47681e-06
TREM1	2.13101	1.0552e-07	7.78942e-06
RRM2	2.05797	1.087e-07	7.95641e-06
LCN2	3.70768	1.11999e-07	8.1045e-06
CXCL5	4.13942	1.12412e-07	8.1045e-06
RNF183	2.01507	1.13475e-07	8.12702e-06
SLCO4A1	2.35251	1.16287e-07	8.3009e-06
FAM150B	-3.42235	1.33212e-07	9.16723e-06
WNT2	2.02661	1.37455e-07	9.37858e-06
DMD	-2.18289	1.4036e-07	9.54669e-06
LAMA3	2.14304	1.45595e-07	9.86098e-06
DPT	-2.0255	1.52379e-07	1.01722e-05
COL10A1	3.36642	1.69602e-07	1.0983e-05
PPAPDC1A	2.45906	2.12074e-07	1.31056e-05
VSIG2	2.32325	2.14055e-07	1.31528e-05
DIRAS3	-2.41864	2.19884e-07	1.34347e-05
IGF2BP3	2.34455	2.53342e-07	1.50124e-05
CLDN23	2.36572	2.69722e-07	1.57108e-05
DPCR1	4.27159	2.78287e-07	1.60509e-05
KLF5	2.1601	2.81993e-07	1.62213e-05
CAPG	2.01043	2.83648e-07	1.62732e-05
PTTG1	2.00907	3.02605e-07	1.69122e-05
CDCA7	2.06416	3.25825e-07	1.77513e-05
TFF1	4.60795	3.64899e-07	1.91099e-05
EPHX1	-2.03968	3.7424e-07	1.93768e-05
TMEM45B	2.43254	3.85514e-07	1.98203e-05
INHBA	2.64191	3.88384e-07	1.99061e-05
PLAU	2.43144	4.90447e-07	2.39455e-05
LINC00339	-2.34253	4.9981e-07	2.43136e-05
ACADL	-2.47373	5.4358e-07	2.59539e-05
ISG15	2.08215	6.15292e-07	2.82618e-05
HOXC6	2.2297	6.45229e-07	2.91959e-05
PI3	2.74137	6.59702e-07	2.95418e-05
ECM1	2.25704	6.62638e-07	2.9612e-05
CDC20	2.28294	7.23951e-07	3.18907e-05
MUC13	2.55752	8.15332e-07	3.48514e-05
MALL	2.50818	8.73768e-07	3.63437e-05
COL17A1	2.52994	9.28776e-07	3.80464e-05
PAK3	-2.25928	9.40915e-07	3.83259e-05
ERO1LB	-2.70285	9.92923e-07	3.96967e-05
PTPRR	2.0339	1.03724e-06	4.07159e-05
ACSL5	2.19501	1.29503e-06	4.76362e-05
PSCA	3.70961	1.30552e-06	4.77423e-05
LINC01133	2.50629	1.30979e-06	4.77729e-05
SYBU	-2.25917	1.38406e-06	4.98931e-05
KIAA1324	-2.8666	1.46835e-06	5.18938e-05
IFI6	2.32653	1.5586e-06	5.41106e-05
PAIP2B	-2.66928	1.56787e-06	5.41716e-05
CYP2C18	2.34912	1.62428e-06	5.50651e-05
ANO1	2.14299	1.90553e-06	6.12511e-05
S100A4	2.08262	2.00797e-06	6.29896e-05
F5	2.12489	2.10326e-06	6.46863e-05
ABAT	-2.18753	2.15948e-06	6.56558e-05
POSTN	2.74223	2.38782e-06	7.01713e-05
SULF1	2.5592	2.62817e-06	7.55913e-05
MUC4	2.65963	2.7391e-06	7.77481e-05
RGN	-2.30487	2.91198e-06	8.19028e-05
TMEM158	2.14538	3.38137e-06	9.11915e-05
COL12A1	2.08092	3.47553e-06	9.3057e-05
SCEL	2.02714	3.48377e-06	9.31402e-05
ST6GALNAC1	2.83767	3.64771e-06	9.65684e-05
GABRP	3.71058	3.89286e-06	0.000101189
DUOX2	3.39389	3.98063e-06	0.000102369
KCNK3	-2.0954	4.20297e-06	0.000106582
P2RX1	-2.52679	4.35773e-06	0.000109469
S100A2	2.94087	4.49779e-06	0.000111691
BACE1	-2.20821	4.68586e-06	0.00011452
CXCL8	2.7408	4.91096e-06	0.000119213
ZBTB16	-2.23958	5.07101e-06	0.000121383
MX1	2.09737	5.55514e-06	0.000129943
SFRP5	-2.20066	5.61673e-06	0.000130768
SERPINB2	2.98991	5.63654e-06	0.000130808
TRHDE	-2.6212	5.81721e-06	0.00013428
PTX3	-2.14531	6.57084e-06	0.000146324
AF070581	-2.5923	6.80276e-06	0.000149834
GSTA1	-2.65658	6.89025e-06	0.000151063
CCDC110	-2.15328	8.25077e-06	0.000171427
TPST2	-2.01189	9.58916e-06	0.000192934
DPEP1	-2.35059	1.05188e-05	0.000205286
MARCO	2.2173	1.29427e-05	0.00023808
DHRS9	2.65262	1.56905e-05	0.000275687
VSIG1	3.09996	1.58011e-05	0.000276955
BEX1	-2.72195	1.66462e-05	0.000287102
TCN1	3.22118	1.7423e-05	0.000296726
CXCL3	2.14902	1.78016e-05	0.000302583
BCL2A1	2.10849	1.89524e-05	0.000316542
CTHRC1	2.65007	1.96027e-05	0.000325393
BNIP3	-2.02943	1.98677e-05	0.000328531
ANXA10	3.09606	2.14423e-05	0.000347398
TFF2	3.12544	2.25507e-05	0.000360227
CST1	3.06917	2.37299e-05	0.000373548
ADH1B	-2.30215	2.44444e-05	0.000381981
NR5A2	-2.48859	2.44599e-05	0.000381981
UCA1	2.03421	2.5296e-05	0.000391644
C7	-2.05666	2.54714e-05	0.000393098
GNMT	-3.06859	2.6808e-05	0.000409192
HOMER2	-2.2024	3.10274e-05	0.000450699
SLC43A1	-2.13323	3.14776e-05	0.0004551
LGALS4	2.36426	3.2596e-05	0.00046721
MUM1L1	-2.01305	3.39324e-05	0.000479962
MMP1	2.91417	3.53283e-05	0.000494573
TMED6	-3.55127	3.79667e-05	0.000518672
KLK6	2.62895	4.00736e-05	0.000540706
MMP12	3.11196	4.07592e-05	0.000547566
CTA-445C9.15	-2.44331	4.17959e-05	0.000558632
KCNJ16	-2.71124	4.21542e-05	0.000561424
CYP2S1	2.08973	4.52248e-05	0.000586079
ARL14	2.50604	4.55959e-05	0.000589125
MUC5AC	2.5243	4.92283e-05	0.00062376
HCAR3	2.25208	4.98052e-05	0.000628126
EGF	-2.93803	5.36132e-05	0.000660364
DLK1	-2.3976	5.82627e-05	0.000702509
OLR1	2.24434	5.84637e-05	0.000704463
ANPEP	-2.56979	5.93384e-05	0.000710955
KLK7	2.38053	6.05305e-05	0.00072007
CBS	-2.25172	6.26285e-05	0.000738526
GUCA1C	-2.1515	6.71302e-05	0.000778531
SPX	-2.77077	6.74469e-05	0.000781365
REG1P	-3.19602	6.83235e-05	0.000788985
COL8A1	2.1471	8.00236e-05	0.000881278
SULT1C2	2.22622	8.70648e-05	0.000935007
LGALS2	-2.56144	9.62462e-05	0.00100227
ALB	-3.72502	0.000102221	0.00104487
PDIA2	-3.47619	0.000108284	0.00109188
FAM83D	2.015	0.000114363	0.00114041
KRT23	2.64169	0.000125702	0.00121956
TMEM52	-2.39239	0.00012891	0.00124328
RBPJL	-3.1032	0.000133632	0.00127159
GATM	-2.26455	0.000137898	0.00130301
C6	-2.49929	0.000140372	0.00131947
DPP10	-2.04313	0.000149514	0.00138008
RP11-320N7.2	-2.58532	0.000184737	0.0016236
MMP7	2.24524	0.000186465	0.00163094
TEX11	-2.88203	0.000202515	0.00172857
SERPINB3	2.16416	0.000210364	0.00177525
FGL1	-2.97589	0.000231506	0.00189668
SERPINI2	-4.19634	0.000253006	0.00202003
CTD-2377D24.6	2.0043	0.000265175	0.00208638
IAPP	-3.15625	0.000291219	0.00223917
AQP8	-3.61439	0.000299397	0.00229227
SPRR1B	2.63452	0.000329731	0.00246262
SCGN	-2.1392	0.000359091	0.00262746
LY6D	2.01955	0.000413801	0.00291279
CLRN3	2.01564	0.000420771	0.00294812
CP	2.14429	0.000442707	0.00306207
SLC26A9	2.12151	0.000492922	0.00331408
KLK1	-3.12302	0.000533082	0.00351339
KRT6A	2.41487	0.000536182	0.00352692
SPRR3	2.45139	0.00054919	0.00358648
SLC4A4	-2.15633	0.000563483	0.00365774
AKR1B10	2.35425	0.000675056	0.00415267
PM20D1	-2.00682	0.000812851	0.00480622
LEFTY1	-2.53466	0.000856081	0.00498015
COMP	2.16545	0.000930811	0.00532043
ERP27	-3.40046	0.000945653	0.00538534
AGR3	2.02612	0.00104599	0.00578889
PNLIPRP1	-4.18539	0.00110598	0.00603765
PNLIPRP2	-4.35325	0.00125394	0.00664415
DMBT1	2.30137	0.00154105	0.00771556
CTRL	-3.91617	0.00158897	0.00790793
EPYC	2.00753	0.0017597	0.00853476
GC	-2.28521	0.00176936	0.00855569
CUZD1	-3.72341	0.00186769	0.00891553
CELP	-4.05406	0.00201365	0.00943731
